# Supplementary material for: Variation in crop zinc concentration influences estimates of dietary Zn inadequacy
Source: PLoS One. 2020 Jul 9;15(7):e0234770. doi: 10.1371/journal.pone.0234770 (PMC7347138; doi:10.1371/journal.pone.0234770)
Supplement: S1 Data — (ZIP) [file pone.0234770.s005.zip]

Archive with 5 entries (4 files):
- ChildZincIntake.dta
- __MACOSX/
- __MACOSX/._ChildZincIntake.dta
- SampleData.dta
- __MACOSX/._SampleData.dta
